# Supplementary material for: Weight loss and risk reduction of obesity-related outcomes in 0.5 million people: evidence from a UK primary care database
Source: Int J Obes (Lond). 2021 Mar 3;45(6):1249–58. doi: 10.1038/s41366-021-00788-4 (PMC8159734; doi:10.1038/s41366-021-00788-4)
Supplement: Supplementary file 3 — Supplementary Tables 1 and 2. Disease classification codes. [file 41366_2021_788_MOESM3_ESM.xlsx]

## Sheet: Supp Table 1_CPRD read_codes
Outcome	Medcode	Read_code	Description
Asthma	78	H33..00	Asthma
Asthma	185	H333.00	Acute exacerbation of asthma
Asthma	232	H33z100	Asthma attack
Asthma	233	H33z011	Severe asthma attack
Asthma	1208	H330.12	Childhood asthma
Asthma	1555	H33..11	Bronchial asthma
Asthma	2290	H330.11	Allergic asthma
Asthma	3018	663V100	Mild asthma
Asthma	3366	663V300	Severe asthma
Asthma	3458	663V000	Occasional asthma
Asthma	3665	H331.11	Late onset asthma
Asthma	4442	H33z.00	Asthma unspecified
Asthma	4606	H33zz11	Exercise induced asthma
Asthma	4892	H33z000	Status asthmaticus NOS
Asthma	5267	H331.00	Intrinsic asthma
Asthma	5627	H330011	Hay fever with asthma
Asthma	5798	H312000	Chronic asthmatic bronchitis
Asthma	5867	173A.00	Exercise induced asthma
Asthma	6707	H330111	Extrinsic asthma with asthma attack
Asthma	7146	H330.00	Extrinsic (atopic) asthma
Asthma	7731	H330.14	Pollen asthma
Asthma	8335	H33z111	Asthma attack NOS
Asthma	10487	663j.00	Asthma - currently active
Asthma	11370	1O2..00	Asthma confirmed
Asthma	12987	H33z200	Late-onset asthma
Asthma	13065	663V200	Moderate asthma
Asthma	14777	H330000	Extrinsic asthma without status asthmaticus
Asthma	15248	H330.13	Hay fever with asthma
Asthma	16070	H33zz00	Asthma NOS
Asthma	18207	H33zz13	Allergic bronchitis NEC
Asthma	18323	H331111	Intrinsic asthma with asthma attack
Asthma	21232	H33zz12	Allergic asthma NEC
Asthma	22752	173c.00	Occupational asthma
Asthma	25796	H332.00	Mixed asthma
Asthma	27926	H330100	Extrinsic asthma with status asthmaticus
Asthma	29325	H331000	Intrinsic asthma without status asthmaticus
Asthma	32727	H33z.11	Hyperreactive airways disease
Asthma	39478	H35y700	Wood asthma
Asthma	40823	H334.00	Brittle asthma
Asthma	41017	1780	Aspirin induced asthma
Asthma	45073	H331z00	Intrinsic asthma NOS
Asthma	45782	H330z00	Extrinsic asthma NOS
Asthma	47684	H47y000	Detergent asthma
Asthma	58196	H331100	Intrinsic asthma with status asthmaticus
Asthma	73522	173d.00	Work aggravated asthma
Atrial fibrillation	1268	G573200	Paroxysmal atrial fibrillation
Atrial fibrillation	1664	G573000	Atrial fibrillation
Atrial fibrillation	1757	G573100	Atrial flutter
Atrial fibrillation	2212	G573.00	Atrial fibrillation and flutter
Atrial fibrillation	23437	G573z00	Atrial fibrillation and flutter NOS
Atrial fibrillation	35127	G573300	Non-rheumatic atrial fibrillation
Atrial fibrillation	96076	G573500	Persistent atrial fibrillation
Atrial fibrillation	96277	G573400	Permanent atrial fibrillation
Atrial fibrillation	107472	G573600	Paroxysmal atrial flutter
CKD	512	K05..00	Chronic renal failure
CKD	1803	K011.00	Nephrotic syndrome with membranous glomerulonephritis
CKD	2471	K01x100	Nephrotic syndrome in diabetes mellitus
CKD	2939	K100600	Calculous pyelonephritis
CKD	2999	K01..00	Nephrotic syndrome
CKD	4654	K100.00	Chronic pyelonephritis
CKD	4669	K02y200	Chronic focal glomerulonephritis
CKD	5911	ZV42000	[V]Kidney transplanted
CKD	6712	K050.00	End stage renal failure
CKD	7804	K02..00	Chronic glomerulonephritis
CKD	8330	K0D..00	End-stage renal disease
CKD	9840	K010.00	Nephrotic syndrome with proliferative glomerulonephritis
CKD	10081	K05..11	Chronic uraemia
CKD	10647	K02..11	Nephritis - chronic
CKD	10809	K021.00	Chronic membranous glomerulonephritis
CKD	11553	SP08300	Kidney transplant failure and rejection
CKD	11875	K02..12	Nephropathy - chronic
CKD	12479	1Z13.00	Chronic kidney disease stage 4
CKD	12566	1Z12.00	Chronic kidney disease stage 3
CKD	12585	1Z14.00	Chronic kidney disease stage 5
CKD	15097	K02z.00	Chronic glomerulonephritis NOS
CKD	17253	8L50.00	Renal transplant planned
CKD	17365	K01B.00	Nephrotic syndrome, diffuse crescentic glomerulonephritis
CKD	18774	TB00111	Renal transplant with complication, without blame
CKD	19316	K016.00	Nephrotic syndrome, diffuse membranous glomerulonephritis
CKD	21158	K100200	Chronic pyelitis
CKD	21947	K017.00	Nephrotic syn difus mesangial prolifertiv glomerulonephritis
CKD	21989	K019.00	Nephrotic syn,diffuse mesangiocapillary glomerulonephritis
CKD	22205	K01x411	Lupus nephritis
CKD	22852	K015.00	Nephrotic syndrome, focal and segmental glomerular lesions
CKD	23913	K014.00	Nephrotic syndrome, minor glomerular abnormality
CKD	25055	K100300	Chronic pyonephrosis
CKD	26862	7B06300	Exploration of renal transplant
CKD	27427	K01z.00	Nephrotic syndrome NOS
CKD	29634	K013.00	Nephrotic syndrome with minimal change glomerulonephritis
CKD	34998	K020.00	Chronic proliferative glomerulonephritis
CKD	35360	K100400	Nonobstructive reflux-associated chronic pyelonephritis
CKD	40349	K013.11	Lipoid nephrosis
CKD	45499	K01x111	Kimmelstiel - Wilson disease
CKD	47672	K01x400	Nephrotic syndrome in systemic lupus erythematosus
CKD	47922	K01x000	Nephrotic syndrome in amyloidosis
CKD	48111	K100z00	Chronic pyelonephritis NOS
CKD	48855	K100500	Chronic obstructive pyelonephritis
CKD	50472	K018.00	Nephrotic syn,difus endocapilary proliftv glomerulonephritis
CKD	53852	K05..12	End stage renal failure
CKD	54990	TB00100	Kidney transplant with complication, without blame
CKD	56987	K01A.00	Nephrotic syndrome, dense deposit disease
CKD	57568	K100100	Chronic pyelonephritis with medullary necrosis
CKD	57926	K013.12	Steroid sensitive nephrotic syndrome
CKD	58750	K01x300	Nephrotic syndrome in polyarteritis nodosa
CKD	60960	K02y.00	Other chronic glomerulonephritis
CKD	61494	K022.00	Chronic membranoproliferative glomerulonephritis
CKD	63615	K02yz00	Other chronic glomerulonephritis NOS
CKD	63786	K01w.00	Congenital nephrotic syndrome
CKD	65064	K023.00	Chronic rapidly progressive glomerulonephritis
CKD	65400	K02y300	Chronic diffuse glomerulonephritis
CKD	72303	K01w000	Finnish nephrosis syndrome
CKD	94373	K01y.00	Nephrotic syndrome with other pathological kidney lesions
CKD	94793	1Z1B.00	Chronic kidney disease stage 3 with proteinuria
CKD	94965	1Z15.00	Chronic kidney disease stage 3A
CKD	95122	1Z1H.00	Chronic kidney disease stage 4 with proteinuria
CKD	95123	1Z1C.00	Chronic kidney disease stage 3 without proteinuria
CKD	95175	1Z1E.00	Chronic kidney disease stage 3A without proteinuria
CKD	95177	1Z1G.00	Chronic kidney disease stage 3B without proteinuria
CKD	95178	1Z1F.00	Chronic kidney disease stage 3B with proteinuria
CKD	95179	1Z16.00	Chronic kidney disease stage 3B
CKD	95405	1Z1L.00	Chronic kidney disease stage 5 without proteinuria
CKD	95406	1Z1J.00	Chronic kidney disease stage 4 without proteinuria
CKD	95408	1Z1D.00	Chronic kidney disease stage 3A with proteinuria
CKD	95508	1Z1K.00	Chronic kidney disease stage 5 with proteinuria
CKD	97758	K02y000	Chronic glomerulonephritis + diseases EC
CKD	99201	K01x200	Nephrotic syndrome in malaria
CKD	99631	K100000	Chronic pyelonephritis without medullary necrosis
CKD	99644	K012.00	Nephrotic syndrome+membranoproliferative glomerulonephritis
Dyslipidaemia	339	C320.00	Pure hypercholesterolaemia
Dyslipidaemia	637	C324.00	Hyperlipidaemia NOS
Dyslipidaemia	1173	C321.00	Pure hyperglyceridaemia
Dyslipidaemia	1391	C327100	Gaucher's disease
Dyslipidaemia	1983	C325z00	Lipoprotein deficiency NOS
Dyslipidaemia	3386	C320000	Familial hypercholesterolaemia
Dyslipidaemia	3484	C320.11	Familial hypercholesterolaemia
Dyslipidaemia	4833	C322.13	Xanthoma tuberosum
Dyslipidaemia	5396	C32y600	Lipomatosis NEC
Dyslipidaemia	5791	C322.00	Mixed hyperlipidaemia
Dyslipidaemia	7447	C320z00	Pure hypercholesterolaemia NOS
Dyslipidaemia	12439	C321000	Hypertriglyceridaemia
Dyslipidaemia	13228	C32..00	Disorders of lipoid metabolism
Dyslipidaemia	16290	C325300	A-beta-lipoproteinaemia
Dyslipidaemia	16306	C325.00	Lipoprotein deficiencies
Dyslipidaemia	16534	C32yz00	Other disorder of lipoid metabolism NOS
Dyslipidaemia	18435	C32y011	Hoffa's Disease
Dyslipidaemia	18472	C32y500	Steatosis
Dyslipidaemia	18708	C32..11	Disorder of cholesterol metabolism
Dyslipidaemia	19644	C326.00	Lipodystrophy
Dyslipidaemia	20260	C327z11	Xanthomatosis, familial
Dyslipidaemia	24161	C327411	Fabry's disease
Dyslipidaemia	24660	C327413	Anderson-Fabry disease
Dyslipidaemia	26019	C320200	Hyperlipidaemia, group A
Dyslipidaemia	26037	C32y511	Hepatic familial steatosis
Dyslipidaemia	28803	C326000	Progressive lipodystrophy
Dyslipidaemia	30566	C327.00	Lipidoses
Dyslipidaemia	33578	C327311	Primary familial xanthomatosis
Dyslipidaemia	34146	C325100	Hypo-alpha-lipoproteinaemia
Dyslipidaemia	34224	C320300	Low-density-lipoprotein-type (LDL) hyperlipoproteinaemia
Dyslipidaemia	34825	C320100	Hyperbetalipoproteinaemia
Dyslipidaemia	35063	C323.00	Hyperchylomicronaemia
Dyslipidaemia	35717	C327.12	Fabry's disease
Dyslipidaemia	37273	C320400	Fredrickson's hyperlipoproteinaemia, type IIa
Dyslipidaemia	39699	C325000	High density lipoid deficiency
Dyslipidaemia	39783	C32z.00	Disorder of lipoid metabolism NOS
Dyslipidaemia	43714	C32y000	Liposynovitis prepatellaris
Dyslipidaemia	46516	C327200	Niemann-Pick disease
Dyslipidaemia	52992	C322.11	Fredrickson type IIb lipidaemia
Dyslipidaemia	53091	C320y00	Other specified pure hypercholesterolaemia
Dyslipidaemia	53527	C32y300	Pelvic lipomatosis
Dyslipidaemia	54499	C321.11	Fredrickson type IV lipidaemia
Dyslipidaemia	55432	C32y400	Lipase deficiency
Dyslipidaemia	55855	C320.12	Fredrickson type IIa lipidaemia
Dyslipidaemia	56796	C326z00	Lipodystrophy NOS
Dyslipidaemia	59095	C320.13	Low density lipoproteinaemia
Dyslipidaemia	59564	C322.12	Fredrickson type III lipidaemia
Dyslipidaemia	64718	C323.11	Burger - Grute syndrome
Dyslipidaemia	67948	C32y200	Lipoid dermatoarthritis
Dyslipidaemia	68446	C326.11	Barraquer - Simons disease
Dyslipidaemia	68741	C32y.00	Other disorders of lipoid metabolism
Dyslipidaemia	69609	C325311	Bassen-Kornzweig disease
Dyslipidaemia	69881	C323.12	Fredrickson type I lipaemia
Dyslipidaemia	70793	C325200	Hypo-beta-lipoproteinaemia
Dyslipidaemia	71157	C327z00	Lipidoses NOS
Dyslipidaemia	71522	C327400	Alpha-galactosidase A deficiency
Dyslipidaemia	72421	C32y100	Launois-Bensaude's lipomatosis
Dyslipidaemia	91603	C325.11	Tangier disease
Dyslipidaemia	93886	C327412	Anderson's disease
Dyslipidaemia	95952	C328.00	Dyslipidaemia
Dyslipidaemia	97989	C320500	Familial defective apolipoprotein B-100
Dyslipidaemia	99456	C321.12	Very low density lipoprotinaemia
Dyslipidaemia	102390	C322000	Familial combined hyperlipidaemia
Dyslipidaemia	102958	C320600	Polygenic hypercholesterolaemia
Dyslipidaemia	104941	C323.13	Fredrickson type V lipaemia
Dyslipidaemia	107252	C329.00	Hypercholesterolaemia
Dyslipidaemia	109868	C327300	Wolman disease
Heart failure	398	G580.00	Congestive heart failure
Heart failure	884	G581.00	Left ventricular failure
Heart failure	1223	G58..11	Cardiac failure
Heart failure	2062	G58..00	Heart failure
Heart failure	2906	G580.11	Congestive cardiac failure
Heart failure	4024	G58z.00	Heart failure NOS
Heart failure	5255	G581000	Acute left ventricular failure
Heart failure	5942	G581.13	Impaired left ventricular function
Heart failure	9524	G580.14	Biventricular failure
Heart failure	9913	1O1..00	Heart failure confirmed
Heart failure	10079	G580.12	Right heart failure
Heart failure	10154	G580.13	Right ventricular failure
Heart failure	11424	G580300	Compensated cardiac failure
Heart failure	17278	G58z.12	Cardiac failure NOS
Heart failure	20822	Q48y100	Congenital cardiac failure
Heart failure	21837	G232.00	Hypertensive heart&renal dis wth (congestive) heart failure
Heart failure	22262	G1yz100	Rheumatic left ventricular failure
Heart failure	23481	G581.11	Asthma - cardiac
Heart failure	23566	Q490.00	Neonatal cardiac failure
Heart failure	23707	G580000	Acute congestive heart failure
Heart failure	27884	G580200	Decompensated cardiac failure
Heart failure	27964	G582.00	Acute heart failure
Heart failure	32671	G580100	Chronic congestive heart failure
Heart failure	43618	G581.12	Pulmonary oedema - acute
Heart failure	57987	G234.00	Hyperten heart&renal dis+both(congestv)heart and renal fail
HipKnee Osteoarthritis	665	N05z611	Knee osteoarthritis NOS
HipKnee Osteoarthritis	1104	N053512	Hip osteoarthitis NOS
HipKnee Osteoarthritis	1296	N053611	Patellofemoral osteoarthritis
HipKnee Osteoarthritis	2209	N05z511	Hip osteoarthritis NOS
HipKnee Osteoarthritis	2487	N05zL00	Osteoarthritis NOS, of knee
HipKnee Osteoarthritis	4967	N05z500	Osteoarthritis NOS, pelvic region/thigh
HipKnee Osteoarthritis	6812	N05zJ00	Osteoarthritis NOS, of hip
HipKnee Osteoarthritis	15839	N051500	Localised, primary osteoarthritis of the pelvic region/thigh
HipKnee Osteoarthritis	20626	N053500	Localised osteoarthritis, unspecified, pelvic region/thigh
HipKnee Osteoarthritis	24146	N051B00	Primary gonarthrosis, bilateral
HipKnee Osteoarthritis	24392	N052A00	Post-traumatic gonarthrosis, bilateral
HipKnee Osteoarthritis	25812	N051A00	Coxarthrosis resulting from dysplasia, bilateral
HipKnee Osteoarthritis	34023	N05zK00	Osteoarthritis NOS, of sacro-iliac joint
HipKnee Osteoarthritis	44041	N052500	Localised, secondary osteoarthritis of pelvic region/thigh
HipKnee Osteoarthritis	50470	N052C00	Post-traumatic gonarthrosis, unilateral
HipKnee Osteoarthritis	52925	N053511	Otto's pelvis
HipKnee Osteoarthritis	64503	N052900	Post-traumatic coxarthrosis, bilateral
HipKnee Osteoarthritis	68648	N054500	Oligoarticular osteoarthritis, unspecified, of pelvis/thigh
HipKnee Osteoarthritis	70425	N05zM00	Osteoarthritis NOS, of tibio-fibular joint
Hypertension	204	G2...00	Hypertensive disease
Hypertension	351	G20..11	High blood pressure
Hypertension	799	G20..00	Essential hypertension
Hypertension	1894	G201.00	Benign essential hypertension
Hypertension	3712	G20z.11	Hypertension NOS
Hypertension	4372	G202.00	Systolic hypertension
Hypertension	7057	G2z..00	Hypertensive disease NOS
Hypertension	7329	G24..00	Secondary hypertension
Hypertension	10818	G20z.00	Essential hypertension NOS
Hypertension	15377	G200.00	Malignant essential hypertension
Hypertension	16059	G24z.00	Secondary hypertension NOS
Hypertension	18765	G2y..00	Other specified hypertensive disease
Hypertension	25371	G241000	Secondary benign renovascular hypertension
Hypertension	31341	G24z100	Hypertension secondary to drug
Hypertension	31387	G24z000	Secondary renovascular hypertension NOS
Hypertension	31755	G240.00	Secondary malignant hypertension
Hypertension	34744	G244.00	Hypertension secondary to endocrine disorders
Hypertension	42229	G24zz00	Secondary hypertension NOS
Hypertension	51635	G241z00	Secondary benign hypertension NOS
Hypertension	57288	G241.00	Secondary benign hypertension
Hypertension	59383	G240000	Secondary malignant renovascular hypertension
Hypertension	69753	Gyu2.00	[X]Hypertensive diseases
Hypertension	73293	G240z00	Secondary malignant hypertension NOS
Hypertension	83473	G203.00	Diastolic hypertension
Hypertension	102458	Gyu2000	[X]Other secondary hypertension
MI	241	G30..00	Acute myocardial infarction
MI	1204	G30..14	Heart attack
MI	1677	G30..15	MI - acute myocardial infarction
MI	1678	G308.00	Inferior myocardial infarction NOS
MI	2491	G30..12	Coronary thrombosis
MI	3704	G307.00	Acute subendocardial infarction
MI	5387	G301.00	Other specified anterior myocardial infarction
MI	7783	323..00	ECG: myocardial infarction
MI	8935	G302.00	Acute inferolateral infarction
MI	9507	G307000	Acute non-Q wave infarction
MI	10562	G307100	Acute non-ST segment elevation myocardial infarction
MI	12139	G300.00	Acute anterolateral infarction
MI	12229	G30X000	Acute ST segment elevation myocardial infarction
MI	13566	G30..11	Attack - heart
MI	13571	G30..16	Thrombosis - coronary
MI	14658	G30z.00	Acute myocardial infarction NOS
MI	14897	G301z00	Anterior myocardial infarction NOS
MI	14898	G305.00	Lateral myocardial infarction NOS
MI	16408	G32..11	Healed myocardial infarction
MI	17133	G30A.00	Mural thrombosis
MI	17464	G32..12	Personal history of myocardial infarction
MI	17689	G30..17	Silent myocardial infarction
MI	17872	G301100	Acute anteroseptal infarction
MI	18842	G35..00	Subsequent myocardial infarction
MI	23579	G310.00	Postmyocardial infarction syndrome
MI	23708	G361.00	Atrial septal defect/curr comp folow acut myocardal infarct
MI	23892	G304.00	Posterior myocardial infarction NOS
MI	24126	G360.00	Haemopericardium/current comp folow acut myocard infarct
MI	28736	G30y000	Acute atrial infarction
MI	29643	G303.00	Acute inferoposterior infarction
MI	29758	G30X.00	Acute transmural myocardial infarction of unspecif site
MI	30330	G309.00	Acute Q-wave infarct
MI	30421	G30..13	Cardiac rupture following myocardial infarction (MI)
MI	32272	G38..00	Postoperative myocardial infarction
MI	32854	G30B.00	Acute posterolateral myocardial infarction
MI	34803	G30y.00	Other acute myocardial infarction
MI	36423	G36..00	Certain current complication follow acute myocardial infarct
MI	37657	G362.00	Ventric septal defect/curr comp fol acut myocardal infarctn
MI	38609	G351.00	Subsequent myocardial infarction of inferior wall
MI	40429	G301000	Acute anteroapical infarction
MI	41221	G30y200	Acute septal infarction
MI	41835	G384.00	Postoperative subendocardial myocardial infarction
MI	45809	G350.00	Subsequent myocardial infarction of anterior wall
MI	46017	G30yz00	Other acute myocardial infarction NOS
MI	46112	G380.00	Postoperative transmural myocardial infarction anterior wall
MI	46166	G35X.00	Subsequent myocardial infarction of unspecified site
MI	46276	G381.00	Postoperative transmural myocardial infarction inferior wall
MI	59032	323Z.00	ECG: myocardial infarct NOS
MI	59940	G364.00	Ruptur chordae tendinae/curr comp fol acute myocard infarct
MI	61670	889A.00	Diab mellit insulin-glucose infus acute myocardial infarct
MI	62626	G30y100	Acute papillary muscle infarction
MI	63467	G306.00	True posterior myocardial infarction
MI	68748	G38z.00	Postoperative myocardial infarction, unspecified
MI	69474	G365.00	Rupture papillary muscle/curr comp fol acute myocard infarct
MI	72562	G353.00	Subsequent myocardial infarction of other sites
MI	96838	Gyu3400	[X]Acute transmural myocardial infarction of unspecif site
MI	99991	Gyu3600	[X]Subsequent myocardial infarction of unspecified site
MI	106812	G383.00	Postoperative transmural myocardial infarction unspec site
MI	109035	Gyu3500	[X]Subsequent myocardial infarction of other sites
Sleep apnoea	2506	R005311	[D]Sleep apnoea syndrome
Sleep apnoea	7603	Fy03.00	Sleep apnoea
Sleep apnoea	8148	Fy03.11	Obstructive sleep apnoea
Sleep apnoea	20438	R005312	[D]Syndrome sleep apnoea
Sleep apnoea	20748	H5B0.00	Obstructive sleep apnoea
Sleep apnoea	23779	H5B..00	Sleep apnoea
Sleep apnoea	36301	R005300	[D]Hypersomnia with sleep apnoea
Sleep apnoea	48539	R005100	[D]Insomnia with sleep apnoea
Stroke	1298	G66..11	CVA unspecified
Stroke	1469	G66..00	Stroke and cerebrovascular accident unspecified
Stroke	6116	G66..13	CVA - Cerebrovascular accident unspecified
Stroke	6155	G64..13	Stroke due to cerebral arterial occlusion
Stroke	6228	G68X.00	Sequelae of stroke,not specfd as h'morrhage or infarction
Stroke	6253	G66..12	Stroke unspecified
Stroke	7780	G667.00	Left sided CVA
Stroke	8443	G663.00	Brain stem stroke syndrome
Stroke	12833	G668.00	Right sided CVA
Stroke	13707	8HBJ.00	Stroke / transient ischaemic attack referral
Stroke	16956	G669.00	Cerebral palsy, not congenital or infantile, acute
Stroke	17322	G664.00	Cerebellar stroke syndrome
Stroke	18604	G61..12	Stroke due to intracerebral haemorrhage
Stroke	18689	G660.00	Middle cerebral artery syndrome
Stroke	18804	8HTQ.00	Referral to stroke clinic
Stroke	19260	G662.00	Posterior cerebral artery syndrome
Stroke	19280	G661.00	Anterior cerebral artery syndrome
Stroke	32959	9N0p.00	Seen in stroke clinic
Stroke	33499	G665.00	Pure motor lacunar syndrome
Stroke	42248	ZLEP.00	Discharge from stroke serv
Stroke	51767	G666.00	Pure sensory lacunar syndrome
Stroke	52246	13YA.00	Stroke group member
Stroke	55351	7P24200	Delivery of rehabilitation for stroke
Stroke	56279	L440.12	Stroke in the puerperium
Stroke	56458	8HHM.00	Ref to multidisciplinary stroke function improvement service
Stroke	100639	1M4..00	Central post-stroke pain
Stroke	104505	662M200	Stroke initial post discharge review
Stroke	104638	8IEC.00	Ref multidisciplinary stroke function improvement declined
Stroke	105520	8Hd6.00	Admission to stroke unit
Stroke	110337	Gyu6C00	[X]Sequelae of stroke,not specfd as h'morrhage or infarction
T2D	506	C100112	Non-insulin dependent diabetes mellitus
T2D	758	C10F.00	Type 2 diabetes mellitus
T2D	1407	C10FJ00	Insulin treated Type 2 diabetes mellitus
T2D	1684	66A4.00	Diabetic on oral treatment
T2D	4513	C109.00	Non-insulin dependent diabetes mellitus
T2D	5884	C109.11	NIDDM - Non-insulin dependent diabetes mellitus
T2D	7563	66A3.00	Diabetic on diet only
T2D	8403	C109700	Non-insulin dependent diabetes mellitus - poor control
T2D	12640	C10FC00	Type 2 diabetes mellitus with nephropathy
T2D	12736	C10F500	Type 2 diabetes mellitus with gangrene
T2D	14803	C100100	Diabetes mellitus, adult onset, no mention of complication
T2D	14889	C100111	Maturity onset diabetes
T2D	17262	C109600	Non-insulin-dependent diabetes mellitus with retinopathy
T2D	17859	C109.12	Type 2 diabetes mellitus
T2D	18143	C109G11	Type II diabetes mellitus with arthropathy
T2D	18209	C109012	Type 2 diabetes mellitus with renal complications
T2D	18219	C109.13	Type II diabetes mellitus
T2D	18264	C109J12	Insulin treated Type II diabetes mellitus
T2D	18278	C109J00	Insulin treated Type 2 diabetes mellitus
T2D	18390	C10FM00	Type 2 diabetes mellitus with persistent microalbuminuria
T2D	18425	C10FB00	Type 2 diabetes mellitus with polyneuropathy
T2D	18496	C10F600	Type 2 diabetes mellitus with retinopathy
T2D	18777	C10F000	Type 2 diabetes mellitus with renal complications
T2D	22884	C10F.11	Type II diabetes mellitus
T2D	24458	C109711	Type II diabetes mellitus - poor control
T2D	24693	C109G00	Non-insulin dependent diabetes mellitus with arthropathy
T2D	24836	C109C12	Type 2 diabetes mellitus with nephropathy
T2D	25591	C10FQ00	Type 2 diabetes mellitus with exudative maculopathy
T2D	25627	C10F700	Type 2 diabetes mellitus - poor control
T2D	26054	C10FL00	Type 2 diabetes mellitus with persistent proteinuria
T2D	28769	66AV.00	Diabetic on insulin and oral treatment
T2D	29979	C109900	Non-insulin-dependent diabetes mellitus without complication
T2D	31310	C108900	Insulin dependent diabetes maturity onset
T2D	32627	C10FN00	Type 2 diabetes mellitus with ketoacidosis
T2D	33807	C107200	Diabetes mellitus, adult with gangrene
T2D	34268	C10F200	Type 2 diabetes mellitus with neurological complications
T2D	34450	C10FK00	Hyperosmolar non-ketotic state in type 2 diabetes mellitus
T2D	34912	C109400	Non-insulin dependent diabetes mellitus with ulcer
T2D	35105	C104100	Diabetes mellitus, adult onset, with renal manifestation
T2D	35385	C10FH00	Type 2 diabetes mellitus with neuropathic arthropathy
T2D	36633	C109K00	Hyperosmolar non-ketotic state in type 2 diabetes mellitus
T2D	37648	C109J11	Insulin treated non-insulin dependent diabetes mellitus
T2D	37806	C10FF00	Type 2 diabetes mellitus with peripheral angiopathy
T2D	39317	C106100	Diabetes mellitus, adult onset, + neurological manifestation
T2D	40401	C109500	Non-insulin dependent diabetes mellitus with gangrene
T2D	41389	C105100	Diabetes mellitus, adult onset, + ophthalmic manifestation
T2D	42762	C109612	Type 2 diabetes mellitus with retinopathy
T2D	43139	C102100	Diabetes mellitus, adult onset, with hyperosmolar coma
T2D	43227	C10F311	Type II diabetes mellitus with multiple complications
T2D	43785	C109D00	Non-insulin dependent diabetes mellitus with hypoglyca coma
T2D	44779	C109E12	Type 2 diabetes mellitus with diabetic cataract
T2D	44982	C10FE00	Type 2 diabetes mellitus with diabetic cataract
T2D	45467	C109B00	Non-insulin dependent diabetes mellitus with polyneuropathy
T2D	45913	C109712	Type 2 diabetes mellitus - poor control
T2D	45919	C109212	Type 2 diabetes mellitus with neurological complications
T2D	46917	C10FD00	Type 2 diabetes mellitus with hypoglycaemic coma
T2D	47315	C10F711	Type II diabetes mellitus - poor control
T2D	47321	C10F100	Type 2 diabetes mellitus with ophthalmic complications
T2D	47409	C109B11	Type II diabetes mellitus with polyneuropathy
T2D	47816	C109H11	Type II diabetes mellitus with neuropathic arthropathy
T2D	47954	C10F900	Type 2 diabetes mellitus without complication
T2D	48192	C109E11	Type II diabetes mellitus with diabetic cataract
T2D	49074	C10F400	Type 2 diabetes mellitus with ulcer
T2D	49655	C10F611	Type II diabetes mellitus with retinopathy
T2D	49869	C109G12	Type 2 diabetes mellitus with arthropathy
T2D	50225	C109011	Type II diabetes mellitus with renal complications
T2D	50429	C109100	Non-insulin-dependent diabetes mellitus with ophthalm comps
T2D	50527	C10FB11	Type II diabetes mellitus with polyneuropathy
T2D	50813	C109A11	Type II diabetes mellitus with mononeuropathy
T2D	51756	C10FP00	Type 2 diabetes mellitus with ketoacidotic coma
T2D	52303	C109000	Non-insulin-dependent diabetes mellitus with renal comps
T2D	53392	C10F911	Type II diabetes mellitus without complication
T2D	54856	C101100	Diabetes mellitus, adult onset, with ketoacidosis
T2D	54899	C109F11	Type II diabetes mellitus with peripheral angiopathy
T2D	55075	C109411	Type II diabetes mellitus with ulcer
T2D	55842	C109200	Non-insulin-dependent diabetes mellitus with neuro comps
T2D	56268	C109D11	Type II diabetes mellitus with hypoglycaemic coma
T2D	57278	C10F011	Type II diabetes mellitus with renal complications
T2D	58604	C109611	Type II diabetes mellitus with retinopathy
T2D	59253	C10FG00	Type 2 diabetes mellitus with arthropathy
T2D	59365	C109C00	Non-insulin dependent diabetes mellitus with nephropathy
T2D	59725	C109111	Type II diabetes mellitus with ophthalmic complications
T2D	60699	C109F12	Type 2 diabetes mellitus with peripheral angiopathy
T2D	60796	C10FL11	Type II diabetes mellitus with persistent proteinuria
T2D	61071	C109D12	Type 2 diabetes mellitus with hypoglycaemic coma
T2D	62107	C109511	Type II diabetes mellitus with gangrene
T2D	62146	C109300	Non-insulin-dependent diabetes mellitus with multiple comps
T2D	62674	C10FA00	Type 2 diabetes mellitus with mononeuropathy
T2D	63357	C107100	Diabetes mellitus, adult, + peripheral circulatory disorder
T2D	63371	C10y100	Diabetes mellitus, adult, + other specified manifestation
T2D	63690	C10FR00	Type 2 diabetes mellitus with gastroparesis
T2D	63762	C10z100	Diabetes mellitus, adult onset, + unspecified complication
T2D	64571	C109C11	Type II diabetes mellitus with nephropathy
T2D	64668	C10FJ11	Insulin treated Type II diabetes mellitus
T2D	65267	C10F300	Type 2 diabetes mellitus with multiple complications
T2D	65704	C109412	Type 2 diabetes mellitus with ulcer
T2D	66965	C109H12	Type 2 diabetes mellitus with neuropathic arthropathy
T2D	67905	C109211	Type II diabetes mellitus with neurological complications
T2D	68843	C103100	Diabetes mellitus, adult onset, with ketoacidotic coma
T2D	69278	C109E00	Non-insulin depend diabetes mellitus with diabetic cataract
T2D	70316	C109112	Type 2 diabetes mellitus with ophthalmic complications
T2D	72320	C109A00	Non-insulin dependent diabetes mellitus with mononeuropathy
T2D	102201	C10FC11	Type II diabetes mellitus with nephropathy
T2D	104323	C10F511	Type II diabetes mellitus with gangrene
T2D	104639	C10FF11	Type II diabetes mellitus with peripheral angiopathy
T2D	109103	C109911	Type II diabetes mellitus without complication
TIA	504	G65..00	Transient cerebral ischaemia
TIA	1433	G65..12	Transient ischaemic attack
TIA	1895	G65z.00	Transient cerebral ischaemia NOS
TIA	2417	G65..13	Vertebro-basilar insufficiency
TIA	3132	G65..11	Drop attack
TIA	5268	G650.11	Insufficiency - basilar artery
TIA	6489	G655.00	Transient global amnesia
TIA	10794	G656.00	Vertebrobasilar insufficiency
TIA	13707	8HBJ.00	Stroke / transient ischaemic attack referral
TIA	15788	G65zz00	Transient cerebral ischaemia NOS
TIA	16507	G65z100	Intermittent cerebral ischaemia
TIA	19354	G65y.00	Other transient cerebral ischaemia
TIA	21118	G651000	Vertebro-basilar artery syndrome
TIA	23465	G652.00	Subclavian steal syndrome
TIA	23942	G650.00	Basilar artery syndrome
TIA	33377	G651.00	Vertebral artery syndrome
TIA	44765	G653.00	Carotid artery syndrome hemispheric
TIA	50594	G654.00	Multiple and bilateral precerebral artery syndromes
TIA	55247	G65z000	Impending cerebral ischaemia
TIA	100015	8CRB.00	Transient ischaemic attack clinical management plan
TIA	101251	ZV12D00	[V]Personal history of transient ischaemic attack
TIA	105738	G657.00	Carotid territory transient ischaemic attack
Unstable angina	1431	G311.13	Unstable angina
Unstable angina	4656	G311.11	Crescendo angina
Unstable angina	7347	G311100	Unstable angina
Unstable angina	11983	G311500	Acute coronary syndrome
Unstable angina	17307	G311200	Angina at rest
Unstable angina	18118	G311400	Worsening angina
Unstable angina	19655	G311.14	Angina at rest
Unstable angina	34328	G311300	Refractory angina
Unstable angina	36523	G311.00	Preinfarction syndrome
Unstable angina	39655	G311.12	Impending infarction
Unstable angina	54251	G311z00	Preinfarction syndrome NOS
Unstable angina	55137	G311011	MI - myocardial infarction aborted
Unstable angina	61072	G311000	Myocardial infarction aborted

## Sheet: Supp Table 2_HES+ONS icd_codes
Outcome	ICD-10	Description
Unstable angina	I20.0	Unstable angina
MI	I21.0	Acute transmural myocardial infarction of anterior wall
MI	I21.1	Acute transmural myocardial infarction of inferior wall
MI	I21.2	Acute transmural myocardial infarction of other sites
MI	I21.3	Acute transmural myocardial infarction of unspecified site
MI	I21.4	Acute subendocardial myocardial infarction
MI	I21.9	Acute myocardial infarction, unspecified
MI	I22.0	Subsequent myocardial infarction of anterior wall
MI	I22.1	Subsequent myocardial infarction of inferior wall
MI	I22.8	Subsequent myocardial infarction of other sites
MI	I22.9	Subsequent myocardial infarction of unspecified site
Atrial fibrillation	I48.0	Paroxysmal atrial fibrillation
Atrial fibrillation	I48.1	Persistent atrial fibrillation
Atrial fibrillation	I48.2	Chronic atrial fibrillation
Heart failure	I50.0	Congestive heart failure
Heart failure	I50.1	Left ventricular failure
Heart failure	I50.9	Heart failure, unspecified
Stroke	I60	Subarachnoid haemorrhage
Stroke	I60.0	Subarachnoid haemorrhage from carotid siphon and bifurcation
Stroke	I60.2	Subarachnoid haemorrhage from anterior communicating artery
Stroke	I60.3	Subarachnoid haemorrhage from posterior communicating artery
Stroke	I60.4	Subarachnoid haemorrhage from basilar artery
Stroke	I60.5	Subarachnoid haemorrhage from vertebral artery
Stroke	I60.6	Subarachnoid haemorrhage from other intracranial arteries
Stroke	I60.7	Subarachnoid haemorrhage from intracranial artery, unspecified
Stroke	I60.8	Other subarachnoid haemorrhage
Stroke	I60.9	Subarachnoid haemorrhage, unspecified
Stroke	I61.0	Intracerebral haemorrhage in hemisphere, subcortical
Stroke	I61.1	Intracerebral haemorrhage in hemisphere, cortical
Stroke	I61.2	Intracerebral haemorrhage in hemisphere, unspecified
Stroke	I61.3	Intracerebral haemorrhage in brain stem
Stroke	I61.4	Intracerebral haemorrhage in cerebellum
Stroke	I61.5	Intracerebral haemorrhage, intraventricular
Stroke	I61.6	Intracerebral haemorrhage, multiple localized
Stroke	I61.8	Other intracerebral haemorrhage
Stroke	I61.9	Intracerebral haemorrhage, unspecified
Stroke	I62.0	Subdural haemorrhage (acute)(nontraumatic)
Stroke	I62.1	Nontraumatic extradural haemorrhage
Stroke	I62.9	Intracranial haemorrhage (nontraumatic), unspecified
Stroke	I63.0	Cerebral infarction due to thrombosis of precerebral arteries
Stroke	I63.1	Cerebral infarction due to embolism of precerebral arteries
Stroke	I63.2	Cerebral infarction due to unspecified occlusion or stenosis of precerebral arteries
Stroke	I63.4	Cerebral infarction due to embolism of cerebral arteries
Stroke	I63.5	Cerebral infarction due to unspecified occlusion or stenosis of cerebral arteries
Stroke	I63.6	Cerebral infarction due to cerebral venous thrombosis, nonpyogenic
Stroke	I63.8	Other cerebral infarction
Stroke	I63.9	Cerebral infarction, unspecified
Stroke	I64	Stroke, not specified as haemorrhage or infarction
TIA	G45.0	Vertebro-basilar artery syndrome
TIA	G45.1	Carotid artery syndrome (hemispheric)
TIA	G45.2	Multiple and bilateral precerebral artery syndromes
TIA	G45.3	Amaurosis fugax
TIA	G45.4	Transient global amnesia
TIA	G45.8	Other transient cerebral ischaemic attacks and related syndromes
TIA	G45.9	Transient cerebral ischaemic attack, unspecified
Sleep apnoea	G47.3	Sleep apnoea
CKD	N18.1	Chronic kidney disease, stage 1
CKD	N18.2	Chronic kidney disease, stage 2
CKD	N18.3	Chronic kidney disease, stage 3
CKD	N18.4	Chronic kidney disease, stage 4
CKD	N18.5	Chronic kidney disease, stage 5
CKD	N18.9	Chronic kidney disease, unspecified
